# Supplementary material for: Vaccination barriers and drivers in Romania: a focused ethnographic study
Source: Eur J Public Health. 2022 Nov 23;33(2):222–7. doi: 10.1093/eurpub/ckac135 (PMC10066483; doi:10.1093/eurpub/ckac135)
Supplement: ckac135_Supplementary_Data [file ckac135_supplementary_data.zip]

Archive with 4 entries (3 files):
- ckac135_Supplementary_Data/
- ckac135_Supplementary_Data/ejph-2021-10-om-0986-File005.tiff
- ckac135_Supplementary_Data/ejph-2021-10-om-0986-File006.pdf
- ckac135_Supplementary_Data/ejph-2021-10-om-0986-File007.pdf
